# Supplementary material for: Nutritional and Lifestyle Features in a Mediterranean Cohort: An Epidemiological Instrument for Categorizing Metabotypes Based on a Computational Algorithm
Source: Medicina (Kaunas). 2024 Apr 8;60(4):610. doi: 10.3390/medicina60040610 (PMC11051796; doi:10.3390/medicina60040610)
Supplement: Supplementary file 1 [file medicina-60-00610-s001.zip]

Archive with 1 entries (1 files):
- medicina-2906781-supplementary.pdf
